# Supplementary material for: Design and Functionality of Trypsin‐Triggered, Expandable Bovine Serum Albumin‐Polyethylene Glycol Diacrylate Hydrogel Actuators
Source: Small Sci. 2024 Jul 21;4(10):2400214. doi: 10.1002/smsc.202400214 (PMC11935001; doi:10.1002/smsc.202400214)
Supplement: Supplementary file 1 — Supplementary Material [file SMSC-4-2400214-s001.zip]

Archive with 3 entries (3 files):
- smsc.202400214-sup-0001-suppdata-S1.pdf
- smsc.202400214-sup-0002-suppdata-S2.mp4
- smsc.202400214-sup-0003-suppdata-S3.mp4
